# Supplementary material for: Longitudinal Transcription Profiling of Bladder Cancers Dictate the Response to BCG Treatment and Disease Progression
Source: Int J Mol Sci. 2023 Dec 21;25(1):144. doi: 10.3390/ijms25010144 (PMC10778820; doi:10.3390/ijms25010144)
Supplement: Supplementary file 1 [file ijms-25-00144-s001.zip]

Archive with 2 entries (2 files):
- Supple_Fig1.pdf
- Supple_Fig2.pdf
